# Supplementary material for: Molecular and biochemical changes in Locusta migratoria (Orthoptera: Acrididae) infected with Paranosema locustae
Source: J Insect Sci. 2023 Sep 1;23(5):1. doi: 10.1093/jisesa/iead077 (PMC10473453; doi:10.1093/jisesa/iead077)
Supplement: iead077_suppl_Supplementary_Material [file iead077_suppl_supplementary_material.zip]

Archive with 5 entries (5 files):
- Legends of Supplementary files.docx
- Supplementary S1 Date for Figure 5.docx
- Supplementary S2 GO categories of up and down regulated proteins.docx
- Supplementary S3 Bioinformatic analysis.docx
- Supplementary S4 Column and heatmap diagrams.docx
